# Supplementary material for: Using a Lethality Index to Assess Susceptibility of Tribolium confusum and Oryzaephilus surinamensis to Insecticides
Source: PLoS One. 2015 Nov 11;10(11):e0142044. doi: 10.1371/journal.pone.0142044 (PMC4641671; doi:10.1371/journal.pone.0142044)
Supplement: S1 Dataset — (XLSX) [file pone.0142044.s001.xlsx]

## Sheet: a-cyper
alpha cypermethrin			0.0015			0.003			control					mean				a-cypermethrin		Τελικός μέσος όρος
R1 concrete		1	2	3	1	2	3	1	2	3		R1		0.0015	0.003	control		concrete		0.0015	0.003	control
												T.confusum	15min	0	0	0		T.confusum	15 min	0	0	0
T.confusum	15 min	0	0	0	0	0	0	0	0	0		O.surinamensis		0.333333	0.333333	0			30 min	0	0.111111	0
O.surinamensis		1	0	0	0	0	1	0	0	0			30 min						1 h	0	0.111111	0
												T.confusum		0	0.333333	0
T.confusum	30 min	0	0	0	0	1	0	0	0	0		O.surinamensis		0.666667	0.333333	0
O.surinamensis		1	0	1	0	0	1	0	0	0								a-cypermethrin		Τελικός μέσος όρος
													1 h					concrete		0.0015	0.003	control
T.confusum	1 h.	0	0	0	0	1	0	0	0	0		T.confusum		0	0.333333	0		O.surinamensis	15 min	0.111111	0.111111	0
O.surinamensis		3	4	4	5	5	3	0	0	0		O.surinamensis		3.66667	4.33333	0			30 min	0.666667	1.33333	0
																			1 h	3.22222	3.88889	0
alpha cypermethrin			0.0015			0.003			control					mean
R2 concrete		1	2	3	1	2	3	1	2	3		R2		0.0015	0.003	control
	15 min											T.confusum	15min	0	0	0
T.confusum		0	0	0	0	0	0	0	0	0		O.surinamensis		0	0	0
O.surinamensis		0	0	0	0	0	0	0	0	0			30 min
	30 min											T.confusum		0	0	0
T.confusum		0	0	0	0	0	0	0	0	0		O.surinamensis		0.333333	0.666667	0
O.surinamensis		0	0	1	0	2	0	0	0	0
	1 h.												1 h
T.confusum		0	0	0	0	0	0	0	0	0		T.confusum		0	0	0
O.surinamensis		3	4	1	3	3	1	0	0	0		O.surinamensis		2.66667	2.33333	0
alpha cypermethrin			0.0015			0.003			control					mean
R3 concrete		1	2	3	1	2	3	1	2	3		R3		0.0015	0.003	control
	15 min											T.confusum	15min	0	0	0
T.confusum		0	0	0	0	0	0	0	0	0		O.surinamensis		0	0	0
O.surinamensis		0	0	0	0	0	0	0	0	0			30 min
	30 min											T.confusum		0	0	0
T.confusum		0	0	0	0	0	0	0	0	0		O.surinamensis		1	3	0
O.surinamensis		3	0	0	3	6	0	0	0	0
	1 h.												1 h
T.confusum		0	0	0	0	0	0	0	0	0		T.confusum		0	0	0
O.surinamensis		5	5	0	3	8	4	0	0	0		O.surinamensis		3.33333	5	0
alpha cypermethrin			0.0015			0.003			control					mean				a-cypermethrin		Τελικός μέσος όρος
R1 metallic		1	2	3	1	2	3	1	2	3		R1		0.0015	0.003	control		metallic		0.0015	0.003	control
												T.confusum	15min	0.333333	0	0		T.confusum	15 min	0.222222	0	0
T.confusum	15 min	1	0	0	0	0	0	0	0	0		O.surinamensis		0.333333	0	0			30 min	1.77778	1.88889	0.111111
O.surinamensis		0	1	0	0	0	0	0	0	0			30 min						1 h	3	4	0.222222
												T.confusum		0.333333	1	0.333333
T.confusum	30 min	1	0	0	0	3	0	0	0	1		O.surinamensis		0.333333	0	0
O.surinamensis		0	1	0	0	0	0	0	0	0								a-cypermethrin		Τελικός μέσος όρος
													1 h					metallic		0.0015	0.003	control
T.confusum	1 h.	1	1	2	0	5	5	0	0	2		T.confusum		1.33333	3.33333	0.666667		O.surinamensis	15 min	0.111111	0	0
O.surinamensis		1	4	4	5	5	3	0	0	0		O.surinamensis		3	4.33333	0			30 min	0.222222	0.888889	0
																			1 h	3.44444	4.22222	0
alpha cypermethrin			0.0015			0.003			control					mean
R2 metallic		1	2	3	1	2	3	1	2	3		R2		0.0015	0.003	control
	15 min											T.confusum	15min	0	0	0
T.confusum		0	0	0	0	0	0	0	0	0		O.surinamensis		0	0	0
O.surinamensis		0	0	0	0	0	0	0	0	0			30 min
	30 min											T.confusum		0.333333	0.666667	0
T.confusum		0	0	1	0	2	0	0	0	0		O.surinamensis		0	0.666667	0
O.surinamensis		0	0	0	0	1	1	0	0	0
	1 h.												1 h
T.confusum		2	0	3	3	1	3	0	0	0		T.confusum		1.66667	2.33333	0
O.surinamensis		0	4	2	1	2	2	0	0	0		O.surinamensis		2	1.66667	0
alpha cypermethrin			0.0015			0.003			control					mean
R3 metallic		1	2	3	1	2	3	1	2	3		R3		0.0015	0.003	control
	15 min											T.confusum	15min	0.333333	0	0
T.confusum		0	0	1	0	0	0	0	0	0		O.surinamensis		0	0	0
O.surinamensis		0	0	0	0	0	0	0	0	0			30 min
	30 min											T.confusum		4.66667	4	0
T.confusum		5	6	3	1	6	5	0	0	0		O.surinamensis		0.333333	2	0
O.surinamensis		0	0	1	1	3	2	0	0	0
	1 h.												1 h
T.confusum		5	6	7	3	10	6	0	0	0		T.confusum		6	6.33333	0
O.surinamensis		2	7	7	6	5	9	0	0	0		O.surinamensis		5.33333	6.66667	0

## Sheet: fipronil
fipronil			0.001			0.002			control					mean					fipronil		Τελικός μέσος όρος
R1 concrete		1	2	3	1	2	3	1	2	3		R1		0.001	0.002	control			concrete		0.001	0.002	control
												T.confusum	15min	0	0	0			T.confusum	15 min	0	0	0
T.confusum	15 min	0	0	0	0	0	0	0	0	0		O.surinamensis		0	0	0				30 min	0.111111	0	0
O.surinamensis		0	0	0	0	0	0	0	0	0			30 min							1 h	0.111111	0	0
												T.confusum		0	0	0
T.confusum	30 min	0	0	0	0	0	0	0	0	0		O.surinamensis		0	0	0
O.surinamensis		0	0	0	0	0	0	0	0	0									fipronil		Τελικός μέσος όρος
													1 h						concrete		0.001	0.002	control
T.confusum	1 h.	0	0	0	0	0	0	0	0	0		T.confusum		0	0	0			O.surinamensis	15 min	0	0	0
O.surinamensis		0	0	0	0	0	1	0	0	0		O.surinamensis		0	0.333333	0				30 min	0	0.111111	0
																				1 h	0.333333	0.333333	0
fipronil			0.001			0.002			control					mean
R2 concrete		1	2	3	1	2	3	1	2	3		R2		0.001	0.002	control
	15 min											T.confusum	15min	0	0	0
T.confusum		0	0	0	0	0	0	0	0	0		O.surinamensis		0	0	0
O.surinamensis		0	0	0	0	0	0	0	0	0			30 min
	30 min											T.confusum		0.333333	0	0
T.confusum		0	1	0	0	0	0	0	0	0		O.surinamensis		0	0	0
O.surinamensis		0	0	0	0	0	0	0	0	0
	1 h.												1 h
T.confusum		0	1	0	0	0	0	0	0	0		T.confusum		0.333333	0	0
O.surinamensis		0	0	0	0	0	0	0	0	0		O.surinamensis		0	0	0
fipronil			0.001			0.002			control					mean
R3 concrete		1	2	3	1	2	3	1	2	3		R3		0.001	0.002	control
	15 min											T.confusum	15min	0	0	0
T.confusum		0	0	0	0	0	0	0	0	0		O.surinamensis		0	0	0
O.surinamensis		0	0	0	0	0	0	0	0	0			30 min
	30 min											T.confusum		0	0	0
T.confusum		0	0	0	0	0	0	0	0	0		O.surinamensis		0	0.333333	0
O.surinamensis		0	0	0	1	0	0	0	0	0
	1 h.												1 h
T.confusum		0	0	0	0	0	0	0	0	0		T.confusum		0	0	0
O.surinamensis		1	1	1	2	0	0	0	0	0		O.surinamensis		1	0.666667	0
fipronil			0.001			0.002			control					mean					fipronil		Τελικός μέσος όρος
R1 metallic		1	2	3	1	2	3	1	2	3		R1		0.001	0.002	control			metallic		0.001	0.002	control
												T.confusum	15min	0	0	0			T.confusum	15 min	0	0	0
T.confusum	15 min	0	0	0	0	0	0	0	0	0		O.surinamensis		0	0	0				30 min	0	0	0.111111
O.surinamensis		0	0	0	0	0	0	0	0	0			30 min							1 h	1	1.22222	0.222222
												T.confusum		0	0	0.333333
T.confusum	30 min	0	0	0	0	0	0	0	0	1		O.surinamensis		0.333333	0	0
O.surinamensis		0	0	1	0	0	0	0	0	0									fipronil		Τελικός μέσος όρος
													1 h						metallic		0.001	0.002	control
T.confusum	1 h.	0	1	1	0	0	0	0	0	2		T.confusum		0.666667	0	0.666667			O.surinamensis	15 min	0	0	0
O.surinamensis		1	1	1	0	0	0	0	0	0		O.surinamensis		1	0	0				30 min	0.333333	0.222222	0
																				1 h	1.11111	0.555556	0
fipronil			0.001			0.002			control					mean
R2 metallic		1	2	3	1	2	3	1	2	3		R2		0.001	0.002	control
	15 min											T.confusum	15min	0	0	0
T.confusum		0	0	0	0	0	0	0	0	0		O.surinamensis		0	0	0
O.surinamensis		0	0	0	0	0	0	0	0	0			30 min
	30 min											T.confusum		0	0	0
T.confusum		0	0	0	0	0	0	0	0	0		O.surinamensis		0.666667	0.333333	0
O.surinamensis		1	1	0	0	1	0	0	0	0
	1 h.												1 h
T.confusum		2	2	1	2	1	2	0	0	0		T.confusum		1.66667	1.66667	0
O.surinamensis		1	1	1	3	1	0	0	0	0		O.surinamensis		1	1.33333	0
fipronil			0.001			0.002			control					mean
R3 metallic		1	2	3	1	2	3	1	2	3		R3		0.001	0.002	control
	15 min											T.confusum	15min	0	0	0
T.confusum		0	0	0	0	0	0	0	0	0		O.surinamensis		0	0	0
O.surinamensis		0	0	0	0	0	0	0	0	0			30 min
	30 min											T.confusum		0	0	0
T.confusum		0	0	0	0	0	0	0	0	0		O.surinamensis		0	0.333333	0
O.surinamensis		0	0	0	1	0	0	0	0	0
	1 h.												1 h
T.confusum		2	0	0	1	2	3	0	0	0		T.confusum		0.666667	2	0
O.surinamensis		0	0	4	1	0	0	0	0	0		O.surinamensis		1.33333	0.333333	0

## Sheet: pirimiphos
R1(concrete)		pirimiphos methyl
			0.05			0.1				C.pirimiphos					mean
2014-07-19	15 min	1	2	3	1	2	3		1	2	3		R1		0.05	0.1	control
T.confusum		0	0	0	0	0	0		0	0	0		T.confusum	15min	0	0	0
O.surinamensis		0	0	0	0	0	2		0	0	0		O.surinamensis		0	0.666667	0
														30 min						pirimophos		Τελικός μέσος όρος
			0.05			0.1				C.pirimiphos			T.confusum		0	0	0			concrete		0.05	0.1	control
2014-07-19	30 min	1	2	3	1	2	3		1	2	3		O.surinamensis		4.66667	7	0			T.confusum	15 min	0	0	0
T.confusum		0	0	0	0	0	0		0	0	0										30 min	0	0	0
O.surinamensis		7	4	3	6	7	8		0	0	0			1 h							1 h	0.444444	1.44444	0
													T.confusum		0.666667	1	0
			0.05			0.1				C.pirimiphos			O.surinamensis		7.66667	8.33333	0
2014-07-19	1 h	1	2	3	1	2	3		1	2	3									pirimiphos		Τελικός μέσος όρος
T.confusum		2	0	0	1	1	1		0	0	0									concrete		0.05	0.1	control
O.surinamensis		8	6	9	7	8	10		0	0	0									O.surinamensis	15 min	0.111111	0.444444	0
																					30 min	3	4.88889	0
																					1 h	6.88889	8.88889	0
R2(concrete)		pirimiphos methyl
			0.05			0.1				C.pirimiphos					mean
2014-07-21	15 min	1	2	3	1	2	3		1	2	3		R2		0.05	0.1	control
T.confusum		0	0	0	0	0	0		0	0	0		T.confusum	15min	0	0	0
O.surinamensis		0	0	0	0	0	1		0	0	0		O.surinamensis		0	0.333333	0
														30 min
			0.05			0.1				C.pirimiphos			T.confusum		0	0	0
2014-07-21	30 min	1	2	3	1	2	3		1	2	3		O.surinamensis		1.33333	2.33333	0
T.confusum		0	0	0	0	0	0		0	0	0
O.surinamensis		0	2	2	3	2	2		0	0	0			1 h
													T.confusum		0.333333	1	0
			0.05			0.1				C.pirimiphos			O.surinamensis		6	9	0
2014-07-21	1 h	1	2	3	1	2	3		1	2	3
T.confusum		0	1	0	1	1	1		0	0	0
O.surinamensis		6	5	7	7	10	10		0	0	0
R3(concrete)		pirimiphos methyl
			0.05			0.1				C.pirimiphos					mean
2014-07-23	15 min	1	2	3	1	2	3		1	2	3		R3		0.05	0.1	control
T.confusum		0	0	0	0	0	0		0	0	0		T.confusum	15min	0	0	0
O.surinamensis		0	0	1	1	0	0		0	0	0		O.surinamensis		0.333333	0.333333	0
														30 min
			0.05			0.1				C.pirimiphos			T.confusum		0	0	0
2014-07-23	30 min	1	2	3	1	2	3		1	2	3		O.surinamensis		3	5.33333	0
T.confusum		0	0	0	0	0	0		0	0	0
O.surinamensis		4	3	2	7	3	6		0	0	0			1 h
													T.confusum		0.333333	2.33333	0
			0.05			0.1				C.pirimiphos			O.surinamensis		7	9.33333	0
2014-07-23	1 h	1	2	3	1	2	3		1	2	3
T.confusum		0	0	1	2	2	3		0	0	0
O.surinamensis		6	6	9	9	10	9		0	0	0
R1(metallic)		pirimiphos methyl
			0.05			0.1				C.pirimiphos					mean
2014-07-19	15 min	1	2	3	1	2	3		1	2	3		R1		0.05	0.1	control
T.confusum		0	0	0	0	0	0		0	0	0		T.confusum	15min	0	0	0
O.surinamensis		0	0	0	4	8	5		0	0	0		O.surinamensis		0	5.66667	0
														30 min						pirimiphos		Τελικός μέσος όρος
			0.05			0.1				C.pirimiphos			T.confusum		0	0	0			metallic		0.05	0.1	control
2014-07-19	30 min	1	2	3	1	2	3		1	2	3		O.surinamensis		3	9	0			T.confusum	15 min	0.111111	0.111111	0
T.confusum		0	0	0	0	0	0		0	0	0										30 min	2	2.88889	0
O.surinamensis		2	5	2	8	9	10		0	0	0			1 h							1 h	6.11111	8.44444	0.111111
													T.confusum		3.33333	6.33333	0
			0.05			0.1				C.pirimiphos			O.surinamensis		5.66667	9.66667	0
2014-07-19	1 h	1	2	3	1	2	3		1	2	3									pirimiphos		Τελικός μέσος όρος
T.confusum		2	3	5	7	7	5		0	0	0									metallic		0.05	0.1	control
O.surinamensis		3	7	7	9	10	10		0	0	0									O.surinamensis	15 min	1.44444	4	0
																					30 min	4.77778	8.33333	0
																					1 h	7.44444	9.77778	0
R2(metallic)		pirimiphos methyl
			0.05			0.1				C.pirimiphos					mean
2014-07-21	15 min	1	2	3	1	2	3		1	2	3		R2		0.05	0.1	control
T.confusum		0	0	0	0	0	0		0	0	0		T.confusum	15min	0	0	0
O.surinamensis		3	4	4	5	5	3		0	0	0		O.surinamensis		3.66667	4.33333	0
														30 min
			0.05			0.1				C.pirimiphos			T.confusum		3.33333	5.33333	0
2014-07-21	30 min	1	2	3	1	2	3		1	2	3		O.surinamensis		7.33333	8.33333	0
T.confusum		4	4	2	6	6	4		0	0	0
O.surinamensis		7	8	7	8	9	8		0	0	0			1 h
													T.confusum		8	9.66667	0
			0.05			0.1				C.pirimiphos			O.surinamensis		10	10	0
2014-07-21	1 h	1	2	3	1	2	3		1	2	3
T.confusum		9	8	7	10	9	10		0	0	0
O.surinamensis		10	10	10	10	10	10		0	0	0
R3(metallic)		pirimiphos methyl
			0.05			0.1				C.pirimiphos					mean
2014-07-23	15 min	1	2	3	1	2	3		1	2	3		R3		0.05	0.1	control
T.confusum		0	1	0	0	1	0		0	0	0		T.confusum	15min	0.333333	0.333333	0
O.surinamensis		0	0	2	1	3	2		0	0	0		O.surinamensis		0.666667	2	0
														30 min
			0.05			0.1				C.pirimiphos			T.confusum		2.66667	3.33333	0
2014-07-23	30 min	1	2	3	1	2	3		1	2	3		O.surinamensis		4	7.66667	0
T.confusum		1	3	4	2	3	5		0	0	0
O.surinamensis		4	2	6	7	8	8		0	0	0			1 h
													T.confusum		7	9.33333	0.333333
			0.05			0.1				C.pirimiphos			O.surinamensis		6.66667	9.66667	0
2014-07-23	1 h	1	2	3	1	2	3		1	2	3
T.confusum		7	7	7	10	8	10		0	0	1
O.surinamensis		7	6	7	9	10	10		0	0	0

## Sheet: chlorfenapyr
R1(concrete)		chlorfenapyr
			0.055			0.11				C.chlorfenapyr					mean
2014-07-29	15 min	1	2	3	1	2	3		1	2	3		R1		0.055	0.11	control
T.confusum		0	0	0	0	0	0		0	0	0		T.confusum	15min	0	0	0
O.surinamensis		2	0	0	0	0	0		0	0	0		O.surinamensis		0.666667	0	0
														30 min						chlorfenapyr		Τελικός μέσος όρος
			0.055			0.11				C.chlorfenapyr			T.confusum		0	0	0			concrete		0.055	0.11	control
2014-07-29	30 min	1	2	3	1	2	3		1	2	3		O.surinamensis		1.33333	2	0			T.confusum	15 min	0	0	0
T.confusum		0	0	0	0	0	0		0	0	0										30 min	0	0	0
O.surinamensis		2	1	1	1	4	1		0	0	0			1 h							1 h	0.222222	0	0
													T.confusum		0	0	0
			0.055			0.11				C.chlorfenapyr			O.surinamensis		1.33333	2	0
2014-07-29	1 h	1	2	3	1	2	3		1	2	3									chlorfenapyr		Τελικός μέσος όρος
T.confusum		0	0	0	0	0	0		0	0	0									concrete		0.055	0.11	control
O.surinamensis		2	1	1	1	4	1		0	0	0									O.surinamensis	15 min	0.222222	0	0
																					30 min	0.444444	0.666667	0
																					1 h	0.444444	0.666667	0
R2(concrete)		chlorfenapyr
			0.055			0.11				C.chlorfenapyr					mean
2014-07-31	15 min	1	2	3	1	2	3		1	2	3		R2		0.055	0.11	control
T.confusum		0	0	0	0	0	0		0	0	0		T.confusum	15min	0	0	0
O.surinamensis		0	0	0	0	0	0		0	0	0		O.surinamensis		0	0	0
														30 min
			0.055			0.11				C.chlorfenapyr			T.confusum		0	0	0
2014-07-31	30 min	1	2	3	1	2	3		1	2	3		O.surinamensis		0	0	0
T.confusum		0	0	0	0	0	0		0	0	0
O.surinamensis		0	0	0	0	0	0		0	0	0			1 h
													T.confusum		0	0	0
			0.055			0.11				C.chlorfenapyr			O.surinamensis		0	0	0
2014-07-31	1 h	1	2	3	1	2	3		1	2	3
T.confusum		0	0	0	0	0	0		0	0	0
O.surinamensis		0	0	0	0	0	0		0	0	0
R3(concrete)		chlorfenapyr
			0.055			0.11				C.chlorfenapyr					mean
2014-08-04	15 min	1	2	3	1	2	3		1	2	3		R3		0.055	0.11	control
T.confusum		0	0	0	0	0	0		0	0	0		T.confusum	15min	0	0	0
O.surinamensis		0	0	0	0	0	0		0	0	0		O.surinamensis		0	0	0
														30 min
			0.055			0.11				C.chlorfenapyr			T.confusum		0	0	0
2014-08-04	30 min	1	2	3	1	2	3		1	2	3		O.surinamensis		0	0	0
T.confusum		0	0	0	0	0	0		0	0	0
O.surinamensis		0	0	0	0	0	0		0	0	0			1 h
													T.confusum		0.666667	0	0
			0.055			0.11				C.chlorfenapyr			O.surinamensis		0	0	0
2014-08-04	1 h	1	2	3	1	2	3		1	2	3
T.confusum		1	0	1	0	0	0		0	0	0
O.surinamensis		0	0	0	0	0	0		0	0	0
R1(metallic)		chlorfenapyr
			0.055			0.11				C.chlorfenapyr					mean
2014-07-29	15 min	1	2	3	1	2	3		1	2	3		R1		0.055	0.11	control
T.confusum		0	0	0	1	1	2		0	0	0		T.confusum	15min	0	1.33333	0
O.surinamensis		0	0	0	0	1	0		0	0	0		O.surinamensis		0	0.333333	0
														30 min						chlorfenapyr		Τελικός μέσος όρος
			0.055			0.11				C.chlorfenapyr			T.confusum		0.666667	1.33333	0			metallic		0.055	0.11	control
2014-07-29	30 min	1	2	3	1	2	3		1	2	3		O.surinamensis		0	0.333333	0			T.confusum	15 min	0.222222	0.444444	0
T.confusum		1	0	1	1	1	2		0	0	0										30 min	0.444444	0.555556	0
O.surinamensis		0	0	0	0	1	0		0	0	0			1 h							1 h	0.444444	1.22222	0
													T.confusum		0.666667	2	0
			0.055			0.11				C.chlorfenapyr			O.surinamensis		1	1	0
2014-07-29	1 h	1	2	3	1	2	3		1	2	3									chloerfenapyr		Τελικός μέσος όρος
T.confusum		1	0	1	1	1	4		0	0	0									metallic		0.055	0.11	control
O.surinamensis		0	2	1	1	1	1		0	0	0									O.surinamensis	15 min	0	0.111111	0
																					30 min	0	0.111111	0
																					1 h	0.333333	0.666667	0
R2(metallic)		chlorfenapyr
			0.055			0.11				C.chlorfenapyr					mean
2014-07-31	15 min	1	2	3	1	2	3		1	2	3		R2		0.055	0.11	control
T.confusum		1	0	1	0	0	0		0	0	0		T.confusum	15min	0.666667	0	0
O.surinamensis		0	0	0	0	0	0		0	0	0		O.surinamensis		0	0	0
														30 min
			0.055			0.11				C.chlorfenapyr			T.confusum		0.666667	0.333333	0
2014-07-31	30 min	1	2	3	1	2	3		1	2	3		O.surinamensis		0	0	0
T.confusum		1	0	1	0	0	1		0	0	0
O.surinamensis		0	0	0	0	0	0		0	0	0			1 h
													T.confusum		0.666667	1	0
			0.055			0.11				C.chlorfenapyr			O.surinamensis		0	0	0
2014-07-31	1 h	1	2	3	1	2	3		1	2	3
T.confusum		1	0	1	0	2	1		0	0	0
O.surinamensis		0	0	0	0	0	0		0	0	0
R3(metallic)		chlorfenapyr
			0.055			0.11				C.chlorfenapyr					mean
2014-08-04	15 min	1	2	3	1	2	3		1	2	3		R3		0.055	0.11	control
T.confusum		0	0	0	0	0	0		0	0	0		T.confusum	15min	0	0	0
O.surinamensis		0	0	0	0	0	0		0	0	0		O.surinamensis		0	0	0
														30 min
			0.055			0.11				C.chlorfenapyr			T.confusum		0	0	0
2014-08-04	30 min	1	2	3	1	2	3		1	2	3		O.surinamensis		0	0	0
T.confusum		0	0	0	0	0	0		0	0	0
O.surinamensis		0	0	0	0	0	0		0	0	0			1 h
													T.confusum		0	0.666667	0
			0.055			0.11				C.chlorfenapyr			O.surinamensis		0	1	0
2014-08-04	1 h	1	2	3	1	2	3		1	2	3
T.confusum		0	0	0	0	2	0		0	0	0
O.surinamensis		0	0	0	0	0	3		0	0	0

## Sheet: T.confusum
Surface	Insecticide	Dose	Replication	Sub repl	15min	30min	1h
Concrete	cyp	low	1	1	0	0	0
Concrete	cyp	low	1	2	0	0	0
Concrete	cyp	low	1	3	0	0	0
Concrete	cyp	high	1	1	0	0	0
Concrete	cyp	high	1	2	0	10	10
Concrete	cyp	high	1	3	0	0	0
Concrete	cyp	low	2	1	0	0	0
Concrete	cyp	low	2	2	0	0	0
Concrete	cyp	low	2	3	0	0	0
Concrete	cyp	high	2	1	0	0	0
Concrete	cyp	high	2	2	0	0	0
Concrete	cyp	high	2	3	0	0	0
Concrete	cyp	low	3	1	0	0	0
Concrete	cyp	low	3	2	0	0	0
Concrete	cyp	low	3	3	0	0	0
Concrete	cyp	high	3	1	0	0	0
Concrete	cyp	high	3	2	0	0	0
Concrete	cyp	high	3	3	0	0	0
Concrete	fip	low	1	1	0	0	0
Concrete	fip	low	1	2	0	0	0
Concrete	fip	low	1	3	0	0	0
Concrete	fip	high	1	1	0	0	0
Concrete	fip	high	1	2	0	0	0
Concrete	fip	high	1	3	0	0	0
Concrete	fip	low	2	1	0	0	0
Concrete	fip	low	2	2	0	10	0
Concrete	fip	low	2	3	0	0	0
Concrete	fip	high	2	1	0	0	0
Concrete	fip	high	2	2	0	0	0
Concrete	fip	high	2	3	0	0	0
Concrete	fip	low	3	1	0	0	0
Concrete	fip	low	3	2	0	0	0
Concrete	fip	low	3	3	0	0	0
Concrete	fip	high	3	1	0	0	0
Concrete	fip	high	3	2	0	0	0
Concrete	fip	high	3	3	0	0	0
Concrete	pir	low	1	1	0	0	20
Concrete	pir	low	1	2	0	0	0
Concrete	pir	low	1	3	0	0	0
Concrete	pir	high	1	1	0	0	10
Concrete	pir	high	1	2	0	0	10
Concrete	pir	high	1	3	0	0	10
Concrete	pir	low	2	1	0	0	0
Concrete	pir	low	2	2	0	0	10
Concrete	pir	low	2	3	0	0	0
Concrete	pir	high	2	1	0	0	10
Concrete	pir	high	2	2	0	0	10
Concrete	pir	high	2	3	0	0	10
Concrete	pir	low	3	1	0	0	0
Concrete	pir	low	3	2	0	0	0
Concrete	pir	low	3	3	0	0	10
Concrete	pir	high	3	1	0	0	20
Concrete	pir	high	3	2	0	0	20
Concrete	pir	high	3	3	0	0	30
Concrete	chl	low	1	1	0	0	0
Concrete	chl	low	1	2	0	0	0
Concrete	chl	low	1	3	0	0	0
Concrete	chl	high	1	1	0	0	0
Concrete	chl	high	1	2	0	0	0
Concrete	chl	high	1	3	0	0	0
Concrete	chl	low	2	1	0	0	0
Concrete	chl	low	2	2	0	0	0
Concrete	chl	low	2	3	0	0	0
Concrete	chl	high	2	1	0	0	0
Concrete	chl	high	2	2	0	0	0
Concrete	chl	high	2	3	0	0	0
Concrete	chl	low	3	1	0	0	10
Concrete	chl	low	3	2	0	0	0
Concrete	chl	low	3	3	0	0	10
Concrete	chl	high	3	1	0	0	0
Concrete	chl	high	3	2	0	0	0
Concrete	chl	high	3	3	0	0	0
Metalic	cyp	low	1	1	10	10	10
Metalic	cyp	low	1	2	0	0	10
Metalic	cyp	low	1	3	0	0	20
Metalic	cyp	high	1	1	0	0	0
Metalic	cyp	high	1	2	0	30	50
Metalic	cyp	high	1	3	0	0	50
Metalic	cyp	low	2	1	0	0	20
Metalic	cyp	low	2	2	0	0	0
Metalic	cyp	low	2	3	0	10	30
Metalic	cyp	high	2	1	0	0	30
Metalic	cyp	high	2	2	0	20	10
Metalic	cyp	high	2	3	0	0	30
Metalic	cyp	low	3	1	0	50	50
Metalic	cyp	low	3	2	0	60	60
Metalic	cyp	low	3	3	10	30	70
Metalic	cyp	high	3	1	0	10	30
Metalic	cyp	high	3	2	0	60	100
Metalic	cyp	high	3	3	0	50	60
Metalic	fip	low	1	1	0	0	0
Metalic	fip	low	1	2	0	0	10
Metalic	fip	low	1	3	0	0	10
Metalic	fip	high	1	1	0	0	0
Metalic	fip	high	1	2	0	0	0
Metalic	fip	high	1	3	0	0	0
Metalic	fip	low	2	1	0	0	20
Metalic	fip	low	2	2	0	0	20
Metalic	fip	low	2	3	0	0	10
Metalic	fip	high	2	1	0	0	20
Metalic	fip	high	2	2	0	0	10
Metalic	fip	high	2	3	0	0	20
Metalic	fip	low	3	1	0	0	20
Metalic	fip	low	3	2	0	0	0
Metalic	fip	low	3	3	0	0	0
Metalic	fip	high	3	1	0	0	10
Metalic	fip	high	3	2	0	0	20
Metalic	fip	high	3	3	0	0	30
Metalic	pir	low	1	1	0	0	20
Metalic	pir	low	1	2	0	0	30
Metalic	pir	low	1	3	0	0	50
Metalic	pir	high	1	1	0	0	70
Metalic	pir	high	1	2	0	0	70
Metalic	pir	high	1	3	0	0	50
Metalic	pir	low	2	1	0	40	90
Metalic	pir	low	2	2	0	40	80
Metalic	pir	low	2	3	0	20	70
Metalic	pir	high	2	1	0	60	100
Metalic	pir	high	2	2	0	60	90
Metalic	pir	high	2	3	0	40	100
Metalic	pir	low	3	1	0	10	70
Metalic	pir	low	3	2	10	30	70
Metalic	pir	low	3	3	0	40	70
Metalic	pir	high	3	1	0	20	100
Metalic	pir	high	3	2	10	30	80
Metalic	pir	high	3	3	0	50	100
Metalic	chl	low	1	1	0	10	10
Metalic	chl	low	1	2	0	0	0
Metalic	chl	low	1	3	0	10	10
Metalic	chl	high	1	1	10	10	10
Metalic	chl	high	1	2	10	10	10
Metalic	chl	high	1	3	20	20	40
Metalic	chl	low	2	1	10	10	10
Metalic	chl	low	2	2	0	0	0
Metalic	chl	low	2	3	10	10	10
Metalic	chl	high	2	1	0	0	0
Metalic	chl	high	2	2	0	0	20
Metalic	chl	high	2	3	0	10	10
Metalic	chl	low	3	1	0	0	0
Metalic	chl	low	3	2	0	0	0
Metalic	chl	low	3	3	0	0	0
Metalic	chl	high	3	1	0	0	0
Metalic	chl	high	3	2	0	0	20
Metalic	chl	high	3	3	0	0	0

## Sheet: T.confusum graphs
T.confusum	metallic low dose
	15min	30min	1h
chl	2.22222	4.4444	4.4444	1.4699	1.7568	1.7568
cyp	2.22222	17.7778	30	1.4699	7.7778	8.165
fip	0	0	10	0	0	2.8868
pir	1.11111	20	61.1111	1.1111	6.0093	7.718
	metallic high dose
	15min	30min	1h
chl	4.44444	5.5556	12.2222	2.4216	2.4216	4.339
cyp	0	18.8889	40	0	7.718	9.8601
fip	0	0	12.2222	0	0	3.643
pir	1.11111	28.8889	84.4444	1.1111	8.4071	6.0349
	concrete low dose
	15min	30min	1h
chl	0	0	2.22222	0	0	1.4699
cyp	0	0	0	0	0	0
fip	0	1.11111	0	0	1.1111	0
pir	0	0	4.44444	0	0	2.4216
	concrete high dose
	15min	30min	1h
chl	0	0	0	0	0	0
cyp	0	1.11111	1.1111	0	1.1111	1.1111
fip	0	0	0	0	0	0
pir	0	0	14.4444	0	0	2.4216
	Manova T.confusum
All Between
Test	Exact F	NumDF	Prob>F
F Test	18.5822	15	<,0001
Intercept
Test	Exact F	NumDF	Prob>F
F Test	146.796	1	<,0001
Surface
Test	Exact F	NumDF	Prob>F
F Test	111.928	1	<,0001
Insecticide
Test	Exact F	NumDF	Prob>F
F Test	30.8829	3	<,0001
Surface*Insecticide
Test	Exact F	NumDF	Prob>F
F Test	21.146	3	<,0001
Dose
Test	Exact F	NumDF	Prob>F
F Test	3.961	1	0.0487
Surface*Dose
Test	Exact F	NumDF	Prob>F
F Test	2.0494	1	0.1547
Insecticide*Dose
Test	Exact F	NumDF	Prob>F
F Test	1.2951	3	0.279
Surface*Insecticide*Dose
Test	Exact F	NumDF	Prob>F
F Test	0.2743	3	0.8438
All Within Interactions
Test	Approx. F	NumDF	Prob>F
Wilks' Lambda	12.4269	30	<,0001
Pillai's Trace	7.2878	30	<,0001
Hotelling-Lawley	19.1904	30	<,0001
Roy's Max Root	37.9922	15	<,0001
Time
Test	Exact F	NumDF	Prob>F
F Test	141.832	2	<,0001
Time*Surface
Test	Exact F	NumDF	Prob>F
F Test	92.9009	2	<,0001
Time*Insecticide
Test	Approx. F	NumDF	Prob>F
Wilks' Lambda	30.8984	6	<,0001
Pillai's Trace	22.8823	6	<,0001
Hotelling-Lawley	39.8099	6	<,0001
Roy's Max Root	78.643	3	<,0001
Time*Surface*Insecticide
Test	Approx. F	NumDF	Prob>F
Wilks' Lambda	17.658	6	<,0001
Pillai's Trace	14.9277	6	<,0001
Hotelling-Lawley	20.4842	6	<,0001
Roy's Max Root	40.1314	3	<,0001
Time*Dose
Test	Exact F	NumDF	Prob>F
F Test	6.458	2	0.0021
Time*Surface*Dose
Test	Exact F	NumDF	Prob>F
F Test	2.3981	2	0.095
Time*Insecticide*Dose
Test	Approx. F	NumDF	Prob>F
Wilks' Lambda	1.6564	6	0.1322
Pillai's Trace	1.6381	6	0.137
Hotelling-Lawley	1.6743	6	0.1277
Roy's Max Root	3.3696	3	0.0207
Time*Surface*Insecticide*Dose
Test	Approx. F	NumDF	Prob>F
Wilks' Lambda	0.3343	6	0.9184
Pillai's Trace	0.3369	6	0.917
Hotelling-Lawley	0.3317	6	0.9199
Roy's Max Root	0.3743	3	0.7717

## Sheet: O.surinamensis
Surface	Insecticide	Dose	Replication	Sub repl	15min	30min	1h
Concrete	cyp	low	1	1	10	10	30
Concrete	cyp	low	1	2	0	0	40
Concrete	cyp	low	1	3	0	10	40
Concrete	cyp	high	1	1	0	0	50
Concrete	cyp	high	1	2	0	0	50
Concrete	cyp	high	1	3	10	10	30
Concrete	cyp	low	2	1	0	0	30
Concrete	cyp	low	2	2	0	0	40
Concrete	cyp	low	2	3	0	10	10
Concrete	cyp	high	2	1	0	0	30
Concrete	cyp	high	2	2	0	20	30
Concrete	cyp	high	2	3	0	0	10
Concrete	cyp	low	3	1	0	30	50
Concrete	cyp	low	3	2	0	0	50
Concrete	cyp	low	3	3	0	0	0
Concrete	cyp	high	3	1	0	30	30
Concrete	cyp	high	3	2	0	60	80
Concrete	cyp	high	3	3	0	0	40
Concrete	fip	low	1	1	0	0	0
Concrete	fip	low	1	2	0	0	0
Concrete	fip	low	1	3	0	0	0
Concrete	fip	high	1	1	0	0	0
Concrete	fip	high	1	2	0	0	0
Concrete	fip	high	1	3	0	0	10
Concrete	fip	low	2	1	0	0	0
Concrete	fip	low	2	2	0	0	0
Concrete	fip	low	2	3	0	0	0
Concrete	fip	high	2	1	0	0	0
Concrete	fip	high	2	2	0	0	0
Concrete	fip	high	2	3	0	0	0
Concrete	fip	low	3	1	0	0	10
Concrete	fip	low	3	2	0	0	10
Concrete	fip	low	3	3	0	0	10
Concrete	fip	high	3	1	0	10	20
Concrete	fip	high	3	2	0	0	0
Concrete	fip	high	3	3	0	0	0
Concrete	pir	low	1	1	0	70	80
Concrete	pir	low	1	2	0	40	60
Concrete	pir	low	1	3	0	30	90
Concrete	pir	high	1	1	0	60	70
Concrete	pir	high	1	2	0	70	80
Concrete	pir	high	1	3	20	80	100
Concrete	pir	low	2	1	0	0	60
Concrete	pir	low	2	2	0	20	50
Concrete	pir	low	2	3	0	20	70
Concrete	pir	high	2	1	0	30	70
Concrete	pir	high	2	2	0	20	100
Concrete	pir	high	2	3	10	20	100
Concrete	pir	low	3	1	0	40	60
Concrete	pir	low	3	2	0	30	60
Concrete	pir	low	3	3	10	20	90
Concrete	pir	high	3	1	10	70	90
Concrete	pir	high	3	2	0	30	100
Concrete	pir	high	3	3	0	60	90
Concrete	chl	low	1	1	20	20	20
Concrete	chl	low	1	2	0	10	10
Concrete	chl	low	1	3	0	10	10
Concrete	chl	high	1	1	0	10	10
Concrete	chl	high	1	2	0	40	40
Concrete	chl	high	1	3	0	10	10
Concrete	chl	low	2	1	0	0	0
Concrete	chl	low	2	2	0	0	0
Concrete	chl	low	2	3	0	0	0
Concrete	chl	high	2	1	0	0	0
Concrete	chl	high	2	2	0	0	0
Concrete	chl	high	2	3	0	0	0
Concrete	chl	low	3	1	0	0	0
Concrete	chl	low	3	2	0	0	0
Concrete	chl	low	3	3	0	0	0
Concrete	chl	high	3	1	0	0	0
Concrete	chl	high	3	2	0	0	0
Concrete	chl	high	3	3	0	0	0
Metalic	cyp	low	1	1	0	0	10
Metalic	cyp	low	1	2	10	10	40
Metalic	cyp	low	1	3	0	0	40
Metalic	cyp	high	1	1	0	0	50
Metalic	cyp	high	1	2	0	0	50
Metalic	cyp	high	1	3	0	0	30
Metalic	cyp	low	2	1	0	0	0
Metalic	cyp	low	2	2	0	0	40
Metalic	cyp	low	2	3	0	0	20
Metalic	cyp	high	2	1	0	0	10
Metalic	cyp	high	2	2	0	10	20
Metalic	cyp	high	2	3	0	10	20
Metalic	cyp	low	3	1	0	0	20
Metalic	cyp	low	3	2	0	0	70
Metalic	cyp	low	3	3	0	10	70
Metalic	cyp	high	3	1	0	10	60
Metalic	cyp	high	3	2	0	30	50
Metalic	cyp	high	3	3	0	20	90
Metalic	fip	low	1	1	0	0	10
Metalic	fip	low	1	2	0	0	10
Metalic	fip	low	1	3	0	10	10
Metalic	fip	high	1	1	0	0	0
Metalic	fip	high	1	2	0	0	0
Metalic	fip	high	1	3	0	0	0
Metalic	fip	low	2	1	0	10	10
Metalic	fip	low	2	2	0	10	10
Metalic	fip	low	2	3	0	0	10
Metalic	fip	high	2	1	0	0	30
Metalic	fip	high	2	2	0	10	10
Metalic	fip	high	2	3	0	0	0
Metalic	fip	low	3	1	0	0	0
Metalic	fip	low	3	2	0	0	0
Metalic	fip	low	3	3	0	0	40
Metalic	fip	high	3	1	0	10	10
Metalic	fip	high	3	2	0	0	0
Metalic	fip	high	3	3	0	0	0
Metalic	pir	low	1	1	0	20	30
Metalic	pir	low	1	2	0	50	70
Metalic	pir	low	1	3	0	20	70
Metalic	pir	high	1	1	40	80	90
Metalic	pir	high	1	2	80	90	100
Metalic	pir	high	1	3	50	100	100
Metalic	pir	low	2	1	30	70	100
Metalic	pir	low	2	2	40	80	100
Metalic	pir	low	2	3	40	70	100
Metalic	pir	high	2	1	50	80	100
Metalic	pir	high	2	2	50	90	100
Metalic	pir	high	2	3	30	80	100
Metalic	pir	low	3	1	0	40	70
Metalic	pir	low	3	2	0	20	60
Metalic	pir	low	3	3	20	60	70
Metalic	pir	high	3	1	10	70	90
Metalic	pir	high	3	2	30	80	100
Metalic	pir	high	3	3	20	80	100
Metalic	chl	low	1	1	0	0	0
Metalic	chl	low	1	2	0	0	20
Metalic	chl	low	1	3	0	0	10
Metalic	chl	high	1	1	0	0	10
Metalic	chl	high	1	2	10	10	10
Metalic	chl	high	1	3	0	0	10
Metalic	chl	low	2	1	0	0	0
Metalic	chl	low	2	2	0	0	0
Metalic	chl	low	2	3	0	0	0
Metalic	chl	high	2	1	0	0	0
Metalic	chl	high	2	2	0	0	0
Metalic	chl	high	2	3	0	0	0
Metalic	chl	low	3	1	0	0	0
Metalic	chl	low	3	2	0	0	0
Metalic	chl	low	3	3	0	0	0
Metalic	chl	high	3	1	0	0	0
Metalic	chl	high	3	2	0	0	0
Metalic	chl	high	3	3	0	0	0

## Sheet: O.surinamensis graphs
O.surinamesis	metallic low dose
	15min	30min	1h
chl	0	0	3.3333	0	0	2.357
cyp	1.1111	2.2222	34.4444	1.1111	1.4699	8.1838
fip	0	3.3333	11.1111	0	1.6667	3.8889
pir	14.4444	47.7778	74.4444	6.0349	7.9543	7.6578
	metallic high dose
	15min	30min	1h
chl	1.1111	1.1111	3.3333	1.1111	1.1111	1.6667
cyp	0	8.8889	42.2222	0	3.5136	8.2962
fip	0	2.2222	5.5556	0	1.4699	3.3793
pir	40	83.3333	97.7778	6.8718	2.8868	1.4699
	concrete low dose
	15min	30min	1h
chl	2.22222	4.4444	4.4444	2.2222	2.4216	2.4216
cyp	1.11111	6.6667	32.2222	1.1111	3.3333	5.7198
fip	0	0	3.3333	0	0	1.6667
pir	1.11111	30	68.8889	1.1111	6.455	4.8432
	concrete high dose
	15min	30min	1h
chl	0	6.6667	6.6667	0	4.4096	4.4096
cyp	1.11111	13.3333	38.8889	1.1111	6.8718	6.5499
fip	0	1.1111	3.3333	0	1.1111	2.357
pir	4.44444	48.8889	88.8889	2.4216	7.8959	4.231
	Manova O.surinam.
All Between
Test	Exact F	NumDF	Prob>F
F Test	51.9543	15	<,0001
Intercept
Test	Exact F	NumDF	Prob>F
F Test	559.537	1	<,0001
Surface
Test	Exact F	NumDF	Prob>F
F Test	9.4696	1	0.0026
Insecticide
Test	Exact F	NumDF	Prob>F
F Test	225.887	3	<,0001
Surface*Insecticide
Test	Exact F	NumDF	Prob>F
F Test	11.268	3	<,0001
Dose
Test	Exact F	NumDF	Prob>F
F Test	18.1343	1	<,0001
Surface*Dose
Test	Exact F	NumDF	Prob>F
F Test	0.9285	1	0.3371
Insecticide*Dose
Test	Exact F	NumDF	Prob>F
F Test	11.4921	3	<,0001
Surface*Insecticide*Dose
Test	Exact F	NumDF	Prob>F
F Test	1.6138	3	0.1894
All Within Interactions
Test	Approx. F	NumDF	Prob>F
Wilks' Lambda	14.3518	30	<,0001
Pillai's Trace	10.284	30	<,0001
Hotelling-Lawley	19.2687	30	<,0001
Roy's Max Root	35.7343	15	<,0001
Time
Test	Exact F	NumDF	Prob>F
F Test	279.604	2	<,0001
Time*Surface
Test	Exact F	NumDF	Prob>F
F Test	0.6076	2	0.5462
Time*Insecticide
Test	Approx. F	NumDF	Prob>F
Wilks' Lambda	63.9131	6	<,0001
Pillai's Trace	43.1524	6	<,0001
Hotelling-Lawley	89.528	6	<,0001
Roy's Max Root	170.864	3	<,0001
Time*Surface*Insecticide
Test	Approx. F	NumDF	Prob>F
Wilks' Lambda	3.1656	6	0.0052
Pillai's Trace	3.1152	6	0.0058
Hotelling-Lawley	3.2148	6	0.0046
Roy's Max Root	5.8964	3	0.0008
Time*Dose
Test	Exact F	NumDF	Prob>F
F Test	4.1282	2	0.0183
Time*Surface*Dose
Test	Exact F	NumDF	Prob>F
F Test	1.0429	2	0.3554
Time*Insecticide*Dose
Test	Approx. F	NumDF	Prob>F
Wilks' Lambda	1.2637	6	0.2746
Pillai's Trace	1.2616	6	0.2756
Hotelling-Lawley	1.2657	6	0.2737
Roy's Max Root	2.3163	3	0.0788
Time*Surface*Insecticide*Dose
Test	Approx. F	NumDF	Prob>F
Wilks' Lambda	0.4254	6	0.8618
Pillai's Trace	0.427	6	0.8607
Hotelling-Lawley	0.4238	6	0.8628
Roy's Max Root	0.8211	3	0.4845

## Sheet: ANOVA
	T.confusum			O.surinamensis
	F	DF	P	F	DF	P
All Between	18.5822	15	<,0001	51.9543	15	<,0001
Intercept	146.796	1	<,0001	559.537	1	<,0001
Surface	111.928	1	<,0001	9.4696	1	0.0026
Insecticide	30.8829	3	<,0001	225.887	3	<,0001
SurfaceXInsecticide	21.146	3	<,0001	11.268	3	<,0001
Dose	3.961	1	0.0487	18.1343	1	<,0001
SurfaceXDose	2.0494	1	0.1547	0.9285	1	0.3371
InsecticideXDose	1.2951	3	0.279	11.4921	3	<,0001
SurfaceXInsecticideXDose	0.2743	3	0.8438	1.6138	3	0.1894
All Within Interactions	12.4269	30	<,0001	14.3518	30	<,0001
Time	141.832	2	<,0001	279.604	2	<,0001
TimeXSurface	92.9009	2	<,0001	0.6076	2	0.5462
TimeXInsecticide	30.8984	6	<,0001	63.9131	6	<,0001
TimeXSurfaceXInsecticide	17.658	6	<,0001	3.1656	6	0.0052
TimeXDose	6.458	2	0.0021	4.1282	2	0.0183
TimeXSurfaceXDose	2.3981	2	0.095	1.0429	2	0.3554
TimeXInsecticideXDose	1.6564	6	0.1322	1.2637	6	0.2746
TimeXSurfaceXInsecticideXDose	0.3343	6	0.9184	0.4254	6	0.8618
