# Supplementary material for: Using a Lethality Index to Assess Susceptibility of Tribolium confusum and Oryzaephilus surinamensis to Insecticides
Source: PLoS One. 2015 Nov 11;10(11):e0142044. doi: 10.1371/journal.pone.0142044 (PMC4641671; doi:10.1371/journal.pone.0142044)
Supplement: S2 Dataset — (XLSX) [file pone.0142044.s002.xlsx]

## Sheet: T.confusum
Surface	Insecticide	Dose	Replication	1d	3d	5d	7d	14d
Concrete	cyp	low	1	12.5	26.6667	39.1667	61.6667	71.6667
Concrete	cyp	low	2	35	65.8333	61.6667	73.3333	81.6667
Concrete	cyp	low	3	11.6667	16.6667	29.1667	34.1667	42.5
Concrete	cyp	high	1	15.8333	39.1667	54.1667	66.6667	75
Concrete	cyp	high	2	35.8333	59.1667	68.3333	75.8333	87.5
Concrete	cyp	high	3	44.1667	55.8333	64.1667	66.6667	78.3333
Concrete	fip	low	1	65.8333	96.6667	100	100	100
Concrete	fip	low	2	45.8333	85.8333	100	100	100
Concrete	fip	low	3	40.8333	95.8333	100	100	100
Concrete	fip	high	1	69.1667	96.6667	100	100	100
Concrete	fip	high	2	63.3333	93.3333	100	100	100
Concrete	fip	high	3	36.6667	93.3333	100	100	100
Concrete	pir	low	1	85.8333	98.3333	100	100	100
Concrete	pir	low	2	74.1667	97.5	100	100	100
Concrete	pir	low	3	83.3333	99.1667	100	100	100
Concrete	pir	high	1	82.5	99.1667	100	100	100
Concrete	pir	high	2	84.1667	97.5	100	100	100
Concrete	pir	high	3	84.1667	99.1667	100	100	100
Concrete	chl	low	1	63.3333	80	86.6667	86.6667	100
Concrete	chl	low	2	80	85	86.6667	93.3333	100
Concrete	chl	low	3	70	83.3333	83.3333	90	100
Concrete	chl	high	1	100	100	100	100	100
Concrete	chl	high	2	76.6667	86.6667	86.6667	93.3333	96.6667
Concrete	chl	high	3	78.3333	86.6667	90	96.6667	100
Metallic	cyp	low	1	60	60.8333	64.1667	90	100
Metallic	cyp	low	2	46.6667	63.3333	71.6667	89.1667	94.1667
Metallic	cyp	low	3	55.8333	67.5	72.5	77.5	98.3333
Metallic	cyp	high	1	67.5	72.5	91.6667	92.5	100
Metallic	cyp	high	2	65	61.6667	77.5	87.5	100
Metallic	cyp	high	3	62.5	64.1667	71.6667	76.6667	100
Metallic	fip	low	1	55	97.5	99.1667	100	100
Metallic	fip	low	2	64.1667	93.3333	100	100	100
Metallic	fip	low	3	72.5	96.6667	100	100	100
Metallic	fip	high	1	54.1667	98.3333	100	100	100
Metallic	fip	high	2	73.3333	94.1667	100	100	100
Metallic	fip	high	3	70.8333	97.5	100	100	100
Metallic	pir	low	1	86.6667	99.1667	100	100	100
Metallic	pir	low	2	89.1667	98.3333	100	100	100
Metallic	pir	low	3	90	99.1667	100	100	100
Metallic	pir	high	1	90	100	100	100	100
Metallic	pir	high	2	90	98.3333	100	100	100
Metallic	pir	high	3	90.8333	100	100	100	100
Metallic	chl	low	1	100	100	100	100	100
Metallic	chl	low	2	50	60	53.3333	80	83.3333
Metallic	chl	low	3	60	70	83.3333	83.3333	100
Metallic	chl	high	1	100	100	100	100	100
Metallic	chl	high	2	90	96.6667	100	100	100
Metallic	chl	high	3	50	70	90	96.6667	100

## Sheet: T.confusum graphs
concrete low dose
	1 d	3d	5d	7d	14d
chl	71.1	82.7667	85.567	90	100	4.8521	1.468	1.1333	1.905	0
cyp	19.7333	36.4	43.367	56.4	65.3	7.6368	14.981	9.6105	11.594	11.76
fip	50.8	92.7667	100	100	100	7.6376	3.493	0	0	0
pir	81.1	98.3333	100	100	100	3.5247	0.491	0	0	0
concrete high dose
	1 d	3d	5d	7d	14d
chl	85	91.1333	92.233	96.667	98.9	7.5142	4.4333	3.9985	1.9342	1.1
cyp	31.9333	51.4	62.233	69.733	80.267	8.4232	6.1785	4.1874	3.0333	3.74
fip	56.4	94.4333	100	100	100	9.9962	1.1333	0	0	0
pir	83.6333	98.6333	100	100	100	0.5667	0.5667	0	0	0
metallic low dose
	1 d	3d	5d	7d	14d
chl	70	76.6667	84.433	87.767	94.433	15.275	12.019	8.6788	6.1904	5.5667
cyp	54.1667	63.8667	69.467	85.567	97.5	3.925	1.955	2.6434	4.0399	1.7214
fip	63.9	95.8333	99.733	100	100	5.054	1.288	0.2667	0	0
pir	88.6333	98.9	100	100	100	0.994	0.3	0	0	0
metallic high dose
	1 d	3d	5d	7d	14d
chl	80	88.9	96.667	98.9	100	15.275	9.4979	3.3333	1.1	0
cyp	65	66.1333	80.3	85.567	100	1.443	3.2641	5.9408	4.6624	0
fip	66.1	96.6667	100	100	100	5.994	1.2548	0	0	0
pir	90.2667	99.4333	100	100	100	0.267	0.5667	0	0	0

## Sheet: O.surinamensis
Surface	Insecticide	Dose	Replication	1d	3d	5d	7d	14d
Concrete	cyp	low	1	73.3333	90	89.1667	100	100
Concrete	cyp	low	2	60	83.3333	95.8333	99.1667	100
Concrete	cyp	low	3	11.6667	79.1667	87.5	93.3333	100
Concrete	cyp	high	1	59.1667	73.3333	92.5	100	100
Concrete	cyp	high	2	80	90.8333	98.3333	99.1667	100
Concrete	cyp	high	3	44.1667	84.1667	92.5	99.1667	100
Concrete	fip	low	1	61.6667	96.6667	100	100	100
Concrete	fip	low	2	28.3333	60	76.6667	85	93.3333
Concrete	fip	low	3	21.6667	79.1667	97.5	100	100
Concrete	fip	high	1	52.5	99.1667	100	100	100
Concrete	fip	high	2	35	95	100	100	100
Concrete	fip	high	3	26.6667	97.5	97.5	100	100
Concrete	pir	low	1	100	100	100	100	100
Concrete	pir	low	2	100	100	100	100	100
Concrete	pir	low	3	100	100	100	100	100
Concrete	pir	high	1	100	100	100	100	100
Concrete	pir	high	2	100	100	100	100	100
Concrete	pir	high	3	100	100	100	100	100
Concrete	chl	low	1	93.3333	100	100	100	100
Concrete	chl	low	2	90	100	100	100	100
Concrete	chl	low	3	100	100	100	100	100
Concrete	chl	high	1	100	100	100	100	100
Concrete	chl	high	2	100	100	100	100	100
Concrete	chl	high	3	100	100	100	100	100
Metallic	cyp	low	1	55.8333	90	96.6667	100	100
Metallic	cyp	low	2	54.1667	76.6667	89.1667	100	100
Metallic	cyp	low	3	66.6667	77.5	98.3333	100	100
Metallic	cyp	high	1	65.8333	95.8333	98.3333	100	100
Metallic	cyp	high	2	73.3333	80	95	100	100
Metallic	cyp	high	3	52.5	68.3333	98.3333	100	100
Metallic	fip	low	1	70.8333	95.8333	97.5	100	100
Metallic	fip	low	2	71.6667	99.1667	100	100	100
Metallic	fip	low	3	75	98.3333	100	100	100
Metallic	fip	high	1	63.3333	99.1667	100	100	100
Metallic	fip	high	2	81.6667	100	100	100	100
Metallic	fip	high	3	86.6667	99.1667	100	100	100
Metallic	pir	low	1	98.3333	100	100	100	100
Metallic	pir	low	2	100	100	100	100	100
Metallic	pir	low	3	100	100	100	100	100
Metallic	pir	high	1	100	100	100	100	100
Metallic	pir	high	2	100	100	100	100	100
Metallic	pir	high	3	100	100	100	100	100
Metallic	chl	low	1	73.3333	96.6667	100	100	100
Metallic	chl	low	2	86.6667	100	100	100	100
Metallic	chl	low	3	73.3333	100	100	100	100
Metallic	chl	high	1	80	100	100	100	100
Metallic	chl	high	2	76.6667	100	100	100	100
Metallic	chl	high	3	80	100	100	100	100

## Sheet: Ο.surinamensis graphs
concrete low dose
	1 d	3d	5d	7d	14d
chl	94.433	100	100	100	100	2.942	0	0	0	0
cyp	48.333	84.167	90.833	97.5	100	18.715	3.148	2.5314	2.1127	0
fip	37.233	78.633	91.4	95	97.767	12.381	10.598	7.3853	5	2.2333
pir	100	100	100	100	100	0	0	0	0	0
concrete high dose
	1 d	3d	5d	7d	14d
chl	100	100	100	100	100	0	0	0	0	0
cyp	61.133	82.767	94.433	99.467	100	10.38	5.1024	1.9333	0.26667	0
fip	38.067	97.233	99.167	100	100	7.604	1.2197	0.8333	0	0
pir	100	100	100	100	100	0	0	0	0	0
metallic low dose
	1 d	3d	5d	7d	14d
chl	77.7667	98.9	100	100	100	4.4667	1.1	0	0	0
cyp	58.9	81.4	94.733	100	100	3.9273	4.3062	2.805	0	0
fip	72.5	97.767	99.167	100	100	1.2767	1.0171	0.8333	0	0
pir	99.4333	100	100	100	100	0.5667	0	0	0	0
metallic high dose
	1 d	3d	5d	7d	14d
chl	78.9	100	100	100	100	1.1	0	0	0	0
cyp	63.867	81.367	97.2	100	100	6.0818	7.9679	1.1	0	0
fip	77.233	99.467	100	100	100	7.1146	0.2667	0	0	0
pir	100	100	100	100	100	0	0	0	0	0

## Sheet: Manova
	T.confusum								O.surinamensis
All Between							All Between
Test	Value	Exact F	NumDF	DenDF	Prob>F		Test	Value	Exact F	NumDF	DenDF	Prob>F
F Test	2.47344	20.7769	5	42	<,0001		F Test	1.59932	13.4343	5	42	<,0001
							Intercept
Intercept							Test	Value	Exact F	NumDF	DenDF	Prob>F
Test	Value	Exact F	NumDF	DenDF	Prob>F		F Test	424.715	17838	1	42	<,0001
F Test	103.147	4332.19	1	42	<,0001		Surface
							Test	Value	Exact F	NumDF	DenDF	Prob>F
Surface							F Test	0.0631398	2.6519	1	42	0.1109
Test	Value	Exact F	NumDF	DenDF	Prob>F		Insecticide
F Test	0.17254	7.2467	1	42	0.0102		Test	Value	Exact F	NumDF	DenDF	Prob>F
							F Test	1.49397	20.9156	3	42	<,0001
Insecticide							Dose
Test	Value	Exact F	NumDF	DenDF	Prob>F		Test	Value	Exact F	NumDF	DenDF	Prob>F
F Test	2.21014	30.9419	3	42	<,0001		F Test	0.0422122	1.7729	1	42	0.1902
							Within Subjects
Dose							Contrast
Test	Value	Exact F	NumDF	DenDF	Prob>F		All Within Interactions
F Test	0.0907565	3.8118	1	42	0.0576		Test	Value	Approx. F	NumDF	DenDF	Prob>F
Within Subjects							Wilks' Lambda	0.139856	5.2746	20	130.3	<,0001
Contrast							Pillai's Trace	1.25713	3.85	20	168	<,0001
All Within Interactions							Hotelling-Lawley	3.55122	6.6585	20	150	<,0001
Test	Value	Approx. F	NumDF	DenDF	Prob>F		Roy's Max Root	2.71422	22.7994	5	42	<,0001
Wilks' Lambda	0.058932	8.784	20	130.3	<,0001		Time
Pillai's Trace	1.52993	5.2029	20	168	<,0001		Test	Value	Exact F	NumDF	DenDF	Prob>F
Hotelling-Lawley	6.76985	12.6935	20	150	<,0001		F Test	3.6886	35.9638	4	39	<,0001
Roy's Max Root	5.17478	43.4682	5	42	<,0001		Time*Surface
Time							Test	Value	Exact F	NumDF	DenDF	Prob>F
Test	Value	Exact F	NumDF	DenDF	Prob>F		F Test	0.103519	1.0093	4	39	0.4144
F Test	8.10687	79.0419	4	39	<,0001		Time*Insecticide
Time*Surface							Test	Value	Approx. F	NumDF	DenDF	Prob>F
Test	Value	Exact F	NumDF	DenDF	Prob>F		Wilks' Lambda	0.159724	8.6257	12	103.48	<,0001
F Test	0.251987	2.4569	4	39	0.0615		Pillai's Trace	1.14376	6.3157	12	123	<,0001
Time*Insecticide							Hotelling-Lawley	3.36682	10.5681	12	113	<,0001
Test	Value	Approx. F	NumDF	DenDF	Prob>F		Roy's Max Root	2.65717	27.236	4	41	<,0001
Wilks' Lambda	0.0712678	14.7774	12	103.48	<,0001		Time*Dose
Pillai's Trace	1.40894	9.0768	12	123	<,0001		Test	Value	Exact F	NumDF	DenDF	Prob>F
Hotelling-Lawley	6.35782	19.9565	12	113	<,0001		F Test	0.0808811	0.7886	4	39	0.5397
Roy's Max Root	5.0521	51.784	4	41	<,0001
Time*Dose
Test	Value	Exact F	NumDF	DenDF	Prob>F
F Test	0.160045	1.5604	4	39	0.2041
